# Supplementary material for: Cardiac copper content and its relationship with heart physiology: Insights based on quantitative genetic and functional analyses using BXD family mice
Source: Front Cardiovasc Med. 2023 Feb 2;10:1089963. doi: 10.3389/fcvm.2023.1089963 (PMC9931904; doi:10.3389/fcvm.2023.1089963)
Supplement: Supplementary File 1 — Echocardiographic parameter values. [file Table_1.xlsx]

## Sheet: Cu_Phenotype&Echo_Data
Strain	Cardiovascular system, nutrition, toxicology: Copper concentration in heart of >=240-day-old males and females fed Envigo diet 7912 containing 240, 23, and 63 ppm Fe, Cu, and Zn, respectively (Updated) [ug/g]	IVS.d	IVS.s	LVID.d	LVID.s	LVPW.d	LVPW.s	EF%	FS%	LV.Vol.d	LV.Vol.s	CO.LV.trace	Stroke Volume
C57BL/6J	--	0.782375	1.18988	3.84887	2.79006	0.75725	0.973375	56.1254	28.9684	68.7515	30.296	17.1127	--
DBA/2J	5.899	0.972656	1.52689	3.7539	2.373	0.854688	1.25163	67.6812	37.6047	61.3876	21.138	14.5195	--
BXD2	--	0.8679	1.302	4.2875	3.1375	0.6445	0.936	52.1275	26.7065	82.98	39.684	14.441	--
BXD9	6.141	1.0705	1.498	4.289	3.23	0.88575	1.149	49.001	24.8385	83.2385	43.1785	14.12	--
BXD15	6.03	0.961	1.441	4.397	3.116	0.708	0.966	56.2	29.398	89.303	39.468	19.833	--
BXD16	5.461	1.0065	1.43394	3.88481	2.63734	0.845438	1.15707	59.2593	30.6804	67.1761	27.2719	18.692	--
BXD24	4.875	0.871031	1.27653	3.53326	2.36652	0.847437	1.20121	60.8133	32.484	51.7489	20.6345	13.161	30.38
BXD29	5.231	0.944	1.32	4.225	3.126	0.846	1.0775	51.483	26.206	81.489	39.912	15.922	--
BXD32	4.713	0.739	1.119	4.01	2.98	0.7246	0.9757	50.823	25.88	70.953	35.491	11.213	--
BXD34	6.036	0.932	1.422	4.644	3.506	0.868	1.082	48.55	24.5	100.622	51.96	18.41	--
BXD40	5.964	0.969	1.379	3.729	2.589	0.79	1.06	58.732	30.672	60.669	25.533	14.445	--
BXD43	--	0.966078	1.29356	3.57011	2.49121	0.782157	1.05303	58.2185	29.6588	54.0474	22.8067	14.5074	56.71
BXD44	4.337	1.049	1.42175	3.67213	2.53594	0.915695	1.23754	57.8613	30.1439	58.1511	24.055	11.8191	37.85
BXD48	5.366	0.892813	1.29606	3.79988	2.67781	0.89625	1.12438	56.7001	30.0348	63.3974	26.7426	17.1866	36.03
BXD49	--	1.00378	1.44122	4.15905	2.91574	0.805181	1.10064	57.5299	30.4162	78.1488	34.0341	21.5232	33.595
BXD51	--	0.905	1.31967	4.09633	3.01467	0.808333	1.05	52.2543	26.6647	75.383	36.8723	15.4913	--
BXD60	5.956	1.18823	1.53099	3.91763	2.73768	1.01451	1.26708	58.7049	32.8691	68.2952	28.5063	19.456	33
BXD61	--	0.894886	1.21168	3.76036	2.68155	0.841491	1.02019	55.828	28.9518	61.8663	27.4252	15.1806	6.76
BXD62	5.996	0.94	1.412	3.682	2.642	0.837	1.059	55.528	28.527	59.117	26.656	15.49	--
BXD65	4.852	0.988656	1.22541	3.64509	2.53544	0.881812	1.17053	56.5507	29.5101	55.2678	24.4094	10.6075	29.725
BXD65b	--	0.873	1.3415	3.444	2.5705	0.9035	1.1005	57.614	29.7585	52.178	22.31	13.2435	--
BXD66	--	0.842062	1.28778	3.97531	2.87262	0.871982	1.07468	54.2469	27.2989	70.1677	32.9765	15.9871	16.41
BXD68	--	0.88475	1.3595	3.82525	2.78675	0.787	0.991125	54.978	28.0237	66.7218	30.9868	12.4987	38.16
BXD69	5.049	0.9635	1.31094	3.41081	2.35838	1.001	1.293	59.2055	30.5405	48.6314	20.1353	12.796	13.78
BXD70	5.353	0.866024	1.38201	3.32383	2.17934	1.00641	1.24498	69.7643	38.4253	49.8509	17.7549	14.259	--
BXD71	5.5	1.03083	1.49167	3.49333	2.30667	1.0125	1.1825	63.405	33.7658	51.1633	18.5683	15.7917	--
BXD73	5.055	1.01231	1.4525	3.74248	2.58747	0.894407	1.17644	57.9175	30.7426	61.6058	25.6223	12.9481	36.8
BXD74	5.181	1.04147	1.51983	3.45287	2.04252	0.931724	1.30904	72.9244	41.849	51.9808	14.7251	14.331	--
BXD75	5.507	0.858156	1.24953	3.74847	2.81212	0.785	0.948944	48.7128	23.6369	64.79	32.1385	12.2413	17.33
BXD77	4.682	0.97025	1.383	3.8775	2.86825	0.9065	1.159	50.2287	25.4748	64.207	31.1603	13.9095	--
BXD78	6.635	0.9475	1.167	4.191	3.17	0.635	0.8275	48.2715	24.258	79.965	41.165	14.387	--
BXD79	5.041	0.949	1.374	3.938	2.813	0.829	1.027	54.925	28.143	68.982	30.497	15.001	--
BXD83	5.696	0.91775	1.3775	3.71975	2.49125	0.75275	1.025	62.0637	33.1765	59.9988	23.2802	14.5422	--
BXD84	5.514	--	--	--	--	--	--	--	--	--	--	--	61.025
BXD87	5.794	0.938792	1.32008	4.02572	2.96339	0.96946	1.21923	51.5646	26.0077	72.2141	34.4922	16.9737	24.67
BXD89	4.756	0.86475	1.302	3.62675	2.49225	0.9305	1.23875	60.2635	31.7258	55.5785	22.5388	13.8055	--
BXD90	4.522	0.9835	1.516	3.92475	2.7635	0.97875	1.22075	57.4313	30.3613	71.8093	32.0978	21.416	62.495
BXD101	4.65	0.87	1.378	3.905	2.672	0.833	1.128	59.726	31.522	66.475	26.749	15.36	--
BXD102	--	0.901	1.364	3.725	2.636	0.797	1.065	56.18	29.102	59.345	25.874	13.91	--
BXD111	5.102	0.801204	1.20864	4.09306	3.06569	0.855266	1.00738	50.5297	25.4047	72.3226	36.0101	17.2322	27.685
BXD113	5.229	0.961828	1.2989	3.96663	2.89456	1.01169	1.27137	52.4269	26.8996	71.5073	34.9733	16.5773	34.15
BXD154	6.011	0.852	1.2095	3.996	2.9545	0.792	1.0405	51.6485	26.192	70.6795	34.663	12.452	--
BXD155	5.988	0.978899	1.40329	4.13428	2.99659	0.852911	1.07801	54.5134	28.3361	77.4159	35.3662	19.3428	--
BXD169	5.682	0.834	1.339	3.905	2.725	0.656	0.8409	55.981	30.444	66.977	29.128	13.455	--
BXD170	4.693	--	--	--	--	--	--	--	--	--	--	--	36.715
BXD171	5.56	0.921577	1.37449	3.98632	2.74895	0.856123	1.13719	59.468	31.0337	70.5389	28.9384	14.488	11.745

## Sheet: Correlation_Echo-Cu_Phenotype
Echo parameters	N	Correlation coefficient (r)	P value
IVS.d	34	0.175642	0.320416
IVS.s	34	0.100038	0.573495
LVID.d	34	0.415183	0.0146178
LVID.s	34	0.367401	0.0325524
LVPW.d	34	-0.353147	0.0404914
LVPW.s	34	-0.402332	0.0183297
EF%	34	-0.185643	0.293186
FS%	34	-0.153303	0.386708
LV.Vol.d	34	0.441152	0.00901162
LV.Vol.s	34	0.38856	0.0231473
CO.LV.trace	34	0.263764	0.131732
Stroke volume	15	-0.315	0.253
